# Supplementary material for: Chrono-Aerobic Exercise Optimizes Metabolic State in DB/DB Mice through CLOCK–Mitophagy–Apoptosis
Source: Int J Mol Sci. 2022 Aug 18;23(16):9308. doi: 10.3390/ijms23169308 (PMC9408978; doi:10.3390/ijms23169308)
Supplement: Supplementary file 1 [file ijms-23-09308-s001.zip]

Archive with 1 entries (1 files):
- ijms-1723683-supplementary.tif
